# Supplementary material for: Morphometric, Biomechanical and Macromolecular Performances of β-TCP Macro/Micro-Porous Lattice Scaffolds Fabricated via Lithography-Based Ceramic Manufacturing for Jawbone Engineering
Source: J Funct Biomater. 2025 Jun 28;16(7):237. doi: 10.3390/jfb16070237 (PMC12295332; doi:10.3390/jfb16070237)
Supplement: Supplementary file 1 [file jfb-16-00237-s001.zip]

Archive with 2 entries (2 files):
- jfb-3690191-supplementary.pdf
- SupplementaryVideo1.avi
